# Supplementary material for: Predicting Mortality in Non-Variceal Upper Gastrointestinal Bleeding: Machine Learning Models Versus Conventional Clinical Risk Scores
Source: J Clin Med. 2025 Oct 21;14(20):7425. doi: 10.3390/jcm14207425 (PMC12565200; doi:10.3390/jcm14207425)
Supplement: Supplementary file 1 [file jcm-14-07425-s001.zip]

Archive with 1 entries (1 files):
- jcm-3859959-supplementary.pdf
